# Supplementary material for: Transplacental Transmission of Cytomegalovirus (CMV) in Pregnant Women with Positive Anti-CMV IgG and Negative Anti-CMV IgM in Highly CMV Seropositive Region
Source: Pathogens. 2025 Sep 5;14(9):894. doi: 10.3390/pathogens14090894 (PMC12472506; doi:10.3390/pathogens14090894)
Supplement: Supplementary file 1 [file pathogens-14-00894-s001.zip]

Archive with 1 entries (1 files):
- pathogens-3850102-supplementary.pdf
